# Supplementary material for: BAP1 Malignant Pleural Mesothelioma Mutations in Caenorhabditis elegans Reveal Synthetic Lethality between ubh-4/BAP1 and the Proteasome Subunit rpn-9/PSMD13
Source: Cells. 2023 Mar 18;12(6):929. doi: 10.3390/cells12060929 (PMC10047281; doi:10.3390/cells12060929)
Supplement: Supplementary file 1 [file cells-12-00929-s001.zip]

Archive with 10 entries (7 files):
- Martinez-fernandez_Cells_ Supp files/
- Martinez-fernandez_Cells_ Supp files/Martinez Fernandez et al Supp File S3.xlsx
- Martinez-fernandez_Cells_ Supp files/Martinez Fernandez et al Supp Table S1.xlsx
- Martinez-fernandez_Cells_ Supp files/Martínez-Fernandez et al Supp File S2.xlsx
- Martinez-fernandez_Cells_ Supp files/supplementary figures.pdf
- __MACOSX/
- __MACOSX/Martinez-fernandez_Cells_ Supp files/
- __MACOSX/Martinez-fernandez_Cells_ Supp files/._Martinez Fernandez et al Supp File 1.xlsx
- __MACOSX/Martinez-fernandez_Cells_ Supp files/._Martinez Fernandez et al Supp File 3.xlsx
- __MACOSX/Martinez-fernandez_Cells_ Supp files/._Martínez-Fernandez et al Supp File 2.xlsx
