# Supplementary material for: BAP1 Malignant Pleural Mesothelioma Mutations in Caenorhabditis elegans Reveal Synthetic Lethality between ubh-4/BAP1 and the Proteasome Subunit rpn-9/PSMD13
Source: Cells. 2023 Mar 18;12(6):929. doi: 10.3390/cells12060929 (PMC10047281; doi:10.3390/cells12060929)
Supplement: Supplementary file 1 [file cells-12-00929-s001.zip › Martinez-fernandez_Cells_ Supp files/Martinez Fernandez et al Supp File S3.xlsx]

## Sheet: CRISPR Reagents
	Repair template (ssDNA-ssODN)
	Locus	Generated allele	Sequence
	ubh-4	cer25	GTTCAAGTGGCGCCAGGGAGATGAAACAACTGGGATTCCGTCGGATAAGCAGAATATCGTCTTTGCTCATCAAACAATTCAAAACGCTTGTGCTACTC
		cer32	TCATCAAACAATTCAAAACGCTTGTGCTACTCAAGATCTtATCAACcTGCTgATGAAtGTaGAAGATACCGATGTGAAGCTTGGAAATATCCTGAA
		cer67 (Step I)	AAGAAAAATCCAAGCTGAATACAGACATAACCAAGTCCAAGCTGAATACAGACATAACCAAGTCCAAGGGAGAGGAGCTCTTCACCGGAGTCGTCCCAATCCTCGTCGAGCTCGACGGAGTCAAGGAGTTCGTCACCGCTGCCGGAATCACCCACGGAATGGACGAGCTCTACAAGCTTGAATTGAAGAGAAAACAATAGatattgcattct
		cer140, cer150	caaataaataattcaagtacgtttagaatgcaatatgaaaacaaAAATAAACTTAGTTTTTTCAAAATTT
	rpn-9	cer203	GAACGATGTCAACTCCATGGAAGGAATCGTCAGCAAAgtcagcaagggagaggcagttatcaaggagttcatgcgtttcaaggtccacatggagg GatccatgaccgagggacgtcactccaccggaggaatggacgagctctacaagGAGGCACGCGAGATTCTCACTCAAAATTAAatcat
	crRNAs
	Name	Generated allele	Sequence
	ubh-4 5'	cer27, cer140, cer150	TGTTTTCAGATGACTGATGC
	ubh-4 3'	cer27	TTTTCTCTTCAATTCAAGCT
	ubh-4 F73V	cer25	AAGATGTTTTGCTTGTCACT
	ubh-4 A87D	cer32	CATCAACTTGCTTATGAACG
	rpn-9 5'	cer203	GGAAGGAATCGTCAGCAAAG

## Sheet: Injection mixees
	Deletion allele			Missense mutations			Traslational reporter one-shot
		cf µM			cf µM			cf µM
	Cas9	6.57		Cas9	6.57		Cas9	61
	tracrRNA	48.26		tracrRNA	48.26		tracrRNA	320
	dpy-10 crRNA	5.26		dpy-10 crRNA	5.26		dpy-10 crRNA	100
	target gene crRNA 1	20.77		target gene crRNA	20.77		target gene crRNA	100
	target gene crRNA 2	20.77		target gene ssODN	15.51		Step 2 crRNA	100
	target gene ssODN	15.51		dpy-10 ssODN	3.87		Step 1 ssODN	100
	dpy-10 ssODN	3.87					dpy-10 ssODN	32.7
							PCR product	~ 1
