# Supplementary material for: BAP1 Malignant Pleural Mesothelioma Mutations in Caenorhabditis elegans Reveal Synthetic Lethality between ubh-4/BAP1 and the Proteasome Subunit rpn-9/PSMD13
Source: Cells. 2023 Mar 18;12(6):929. doi: 10.3390/cells12060929 (PMC10047281; doi:10.3390/cells12060929)
Supplement: Supplementary file 1 [file cells-12-00929-s001.zip › Martinez-fernandez_Cells_ Supp files/Martinez Fernandez et al Supp Table S1.xlsx]

## Sheet: Hoja1
Gene classification	C. elegans locus	Human Ortholog	Description	C. elegans clone	RNAi library	WT (N2)	ubh-4(cer27) II
Proteasome-related deubiquitinating enzimes	ubh-1	UCHL1	Cystein proteases (Cys-His boxes catalytic core). Ubiquitin C-terminal hydrolases (UCHs)	F46E10.8	JA	WT	WT
	ubh-2	UCHL1, UCHL3		Y40G12A.2	JA	Rbs	Rbs
	ubh-3	UCHL1, UCHL3		Y40G12A.2	JA	Rbs	Rbs
	ubh-4	UCHL5/BAP1		C08B11.7	JA	WT	WT
	otub-1	OTUB1, OTUB2	Cystein proteases (Cys-His-Asp catalytic core). Ovarian tumour protesaes (OTUs)	C25D7.8	MV	Ste, Gro	Ste, Gro
	otub-2	OTUD7B		Y50C1A.1	MV	WT	WT
	otub-3	OTUD6A, OTUD6B		F21D5.2	MV	WT	WT
	math-33	USP48	Cystein proteases (Cys-His boxes catalytic core). Ubiquitin specific proteases (USPs)	H19N07.2	JA	WT	WT
	H34C03.2	USP5, USP15, USP11		H34C03.2	JA	WT	WT
	K02C4.3	USP28, USP25		K02C4.3	JA	WT	WT
	K08B4.5	-		K08B4.5	JA	WT	WT
	usp-33	USP33, USP20		K09A9.4	JA	WT	WT
	usp-46	USP46		R10E11.3	MV	WT	WT
	T05H10.1	USP47		T05H10.1	JA	WT	WT
	T22F3.2	USP42		T22F3.2	JA	WT	WT
	usp-5	USP5, USP13		T27A3.2	JA	WT	WT
	duo-3	FBXL4		Y106G6H.12	MV	WT	WT
	usp-3	USP3		Y71A12B.j	MV	WT	WT
	cyk-3	USP23, USP6, USP49, USP44		ZK328.1	MV	WT	WT
	C04E6.5	USP26, USP29, USP37, FBXL4		C04E6.5	JA	WT	WT
	usp-14	USP14		C13B4.2	MV	WT	WT
	C34F6.9	-		C34F6.9	MV	Lva	Lva
	usp-33	USP39		F09D1.1	MV	WT	WT
	usp-50	FBXL17		E01B7.1	MV	WT	WT
	duo-2	USP48		F29C4.5	MV	WT	WT
	usp-48	USP48		F30A10.10	JA	Rbs	Rbs
	F35B3.1	-		F35B3.1	JA	WT	WT
	duo-1	FBXL4, USP26		F38B7.5	JA	WT	WT
	cyld-1	CYLD1		F40F12.5	MV	WT	WT
	atx-3	ATXN3	Cystein protease (Cys-Gln-His-Asp catalytic core). Machado–Josephin domain protease (MJD)	F28F8.6	MV	WT	WT
	csn-5	COP9S5	Metalloproteases (His-Asp-Zn2+ catalytic core). JAMM proteases	B0547.1	MV	WT	WT
	eif-3.H	EIF3H		C41D11.2	JA	Rbs	Rbs
	eif-3.F	EIF3F		D2013.7	MV	Ste, Gro	Ste, Gro
	prp-8	PRPF8		C50C3.6	JA	Lva	Lva
	F37A4.5	PSMD14		F37A4.5	MV	WT	WT
	csn-6	COP9S6		Y67H2A.6	JA	WT	WT
20S proteasome particle subunits	pas-1	PMSA6	α-type subunits	C15H11.7	MV	Lva	Lva
	pas-2	PMSA2		D1054.2	MV	Lva	Lva
	pas-3	PMSA4		Y110A7A.14	MV	Ste	Ste
	pas-4	PMSA7		C36B1.4	MV	Lva	Lva
	pas-5	PMSA5		F25H2.9	MV	Lva	Lva
	pas-6	PMSA1		CD4.6	MV	WT	WT
	pas-7	PMSA3		ZK945.2	MV	Lva	Lva
	psb-2	PSMB7	β-type subunits	C47B2.4	MV	Lva	Lva
	psb-3	PSMB3		Y38A8.2	MV	Lva	Lva
	psb-4	PSMB2		T20F5.2	JA	Lva	Lva
	psb-5	PSMB5		K05C4.1	MV	Lva	Lva
	psb-6	PSMB1		C02F5.9	MV	Lva	Lva
	psb-7	PSMB4		F39H11.5	MV	Lva	Lva
19S proteasome particle subunits	rpt-1	PSMC2	ATPase subunits	C52E4.4	MV	Ste. Rbs, Lva(F1)	Ste. Rbs, Lva(F1)
	rpt-2	PSMC1		F29G9.5	MV	Lva	Lva
	rpt-3	PSMC4		F23F12.6	MV	Lva	Lva
	rpt-4	PSMC6		F23F1.8	MV	Ste, Pva	Ste, Pva
	rpt-5	PSMC3		F56H1.4	MV	WT	WT
	rpt-6	PSMC5		Y49E10.1	JA	Lva	Lva
	rpn-1	PSMD2	Non-ATPase subunits	T22D1.9	JA	Lva	Lva
	rpn-2	PSMD1		C23G10.4	MV	Lva	Lva
	rpn-3	PSMD3		C30C11.2	JA	Lva	Lva
	rpn-5	PSMD12		F10G7.8	JA	WT	WT
	rpn-6.1	PSMD11		F57B9.10	MV	Lva	Lva
	rpn-7	PSMD6		F49C12.8	JA	Lva	Lva
	rpn-8	PSMD7		R12E2.3	MV	Lva	Lva
	rpn-9	PSMD13		T06D8.8	JA	WT	Rbs, Emb, Bli, Lva and Lvl (F1)
	rpn-10	PSMD4		B0205.3	JA	WT	WT
	rpn-11	PSMD14		K07D4.3	MV	Rbs, Ste	Rbs, Ste
	rpn-12	PSMD8		ZK20.5	MV	WT	WT
	rpn-13	Rpn13/Adrm1		C56G2.7	MV	WT	WT
Malignant mesothelioma-related genes	nfm-1	NF2	FERM domain-containing protein	F42A10.2	MV	WT	WT
	cep-1	TP53	Cystein proteinase superfamily protein. Transcription factor	F52B5.5	MV	WT	WT
	cdk-4	CDK4	Cyclin-dependent kinase 4	F18H3.5	JA	WT	WT
	abl-1	ABL1	Tyrosine-protein kinase	M79.1a	MV	WT	WT
	akt-2	AKT2	Serine/threonine-protein kinase	F28H6.1	MV	WT	WT
	scd-2	ALK	ALK tyrosine kinase receptor homolog	T10H9.2	JA	WT	WT
	swsn-7	ARID2	SWI/SNF nucleosome remodeling complex component	C08B11.3	JA	WT	WT
	atm-1	ATM	Serine/threonine-protein kinase	Y48G1BL.2	JA	WT	WT
	ubh-4	BAP1	BRCA1-associated protein 1 homolog. UCH	C08B11.7	JA	WT	WT
	brc-2	BRCA2	DNA repair protein associated	T07E3.5	MV	WT	WT
	sli-1	CBL	SH3 domain binding activity, receptor tyrosine kinase binding activity and ubiquitin protein ligase activity	M02A10.3	MV	WT	WT
	cye-1	CCNE1	G1/S-specific cyclin-E	C37A2.4	MV	Emb, Rbs	Emb, Rbs
	hmp-2	CTNNB1	β-catenin-like protein	K05C4.6	JA	WT	WT
	let-23	EGFR	Receptor protein-tyrosine kinase	ZK1067.1	JA	WT	WT
	vab-1	EPHA3	Ephrin receptor 1 activity and protein domain specific binding activity	M03A1.1	JA	WT	WT
	sel-10	FBXW7	F-box/WD repeat-containing protein with homodime-rization activity and protein kinase binding activity	F55B12.3	JA	WT	WT
	egl-15	FGFR1	Myoblast growth factor receptor with protein kinase activity	F58A3.2	JA	WT	WT
	daf-2	IGF1R	Insulin-like receptor subunit β with PTB domain binding activity; SH2 domain binding activity; and protein kinase binding activity	Y55D5A.5	JA	WT	WT
	ver-1	KDR	Is predicted to haveransmembrane receptor protein tyrosine kinase activity	T17A3.1	JA	WT	WT
	ver-3			F59F3.1	JA	Rbs	Rbs
	ver-4			F59F3.5	JA	WT	WT
	set-16	KMT2A	Histone-lysine N-methyltransferase	T12D8.1	JA	WT	WT
	let-60	KRAS	Ras protein. Exhibits GTP binding activity and enzyme binding activity	ZK792.6	MV	WT	WT
	F10D7.5	MDM2	NHR domain-containing protein	F10D7.5a/c	JA	WT	WT
	F11E6.8	MET	Tyrosine kinase	F11E6.8	JA	WT	WT
	mxl-3	MAX	BHLH domain-containing protein. Exhibits DNA-binding transcription factor activity and RNA polymerase II regulatory region DNA binding activity	F46G10.6	MV	WT	WT
	nmy-2	MYH9	Exhibits calmodulin binding activity and protein kinase binding activity	F20G4.3	JA	Rbs, Emb	Rbs, Emb
	gap-2	DAB2IP	Ras GTPase-activating protein	ZK899.8	JA	WT	WT
	aap-1	PIK3R2	Phosphoinositide kinase AdAPter subunit	Y110A7A.10	MV	WT	WT
	ptc-1	PTCH	SSD domain-containing proteins	ZK675.1	JA	WT	WT
	ptc-3			Y110A2A_54.d	JA	Ste	Ste
	rho-1	RHOA	Ras-like GTP-binding protein rhoA	Y51H4A.3	MV	Lva, Lvl, Ste	Lva, Lvl, Ste
	rict-1	RICTOR	RICTOR-V domain-containing protein. Is predicted to have enzyme activator.	F29C12.3	MV	WT	WT
	sox-2	SOX2	HMG box domain-containing protein	K08A8.2	MV	WT	WT
	trt-1	TERT	Telomerase reverse transcriptase	DY3.4	JA	WT	WT
	vhl-1	VHL	Is predicted to have ubiquitin protein ligase activity	F08G12.4	MV	WT	WT
	klf-2	WT1	Kruppel-Like Factor (zinc finger protein). Is predicted to have DNA-binding transcription factor activity, RNA polymerase II-specific	F53F8.1	JA	WT	WT
	fust-1	EWSR1	Is predicted to have RNA binding activity and metal ion binding activity	C27H5.3	JA	WT	WT
	chr-1	CREB1	Exhibits transcription coactivator binding activity	Y41C4A.4	MV	WT	WT
Cancer-related genes	sftb-1	SF3B1	Essential for developmentIs predicted to have mRNA binding activity. Is involved in negative regulation of gene expression	T08A11.2	JA	Ste, Lva	Ste, Lva
	apr-1	APC	Adenomatous polyposis coli protein-related protein 1. Exhibits beta-catenin binding activity and protein N-terminus binding activity	K04G2.8	MV	Emb	Emb
	brc-1	BRCA1	Exhibits ubiquitin protein ligase activity	C36A4.8	MV	WT	WT
	him-6	BLM	Exhibits 3'-5' DNA helicase activity and enzyme binding activity	T04A11.6	JA	WT	WT
	daf-16	BMPR1A	Exhibits 14-3-3 protein binding activity; DNA-binding transcription factor activity; and enzyme binding activity	F29C4.1	MV	Emb	Emb
	xpd-1	ERCC2	Helicase ATP-binding domain-containing protein. Is predicted to contribute to RNA polymerase II CTD heptapeptide repeat kinase activity	Y50D7A.2	JA	Rbs	Rbs
	xpb-1	ERCC3	Is predicted to contribute to RNA polymerase II CTD heptapeptide repeat kinase activity	Y66D12A.15	JA	Ste	Ste
	xpf-1	ERCC4	ERCC4 domain-containing protein. Exhibits enzyme binding activity	C47D12.8	JA	WT	WT
	xpg-1	ERCC5	Is predicted to have 5'-3' exodeoxyribonuclease activity; 5'-flap endonuclease activity; and crossover junction endodeoxyribonuclease activity.	F57B10.6	MV	WT	WT
	egrh-2	EGR1, EGR3	Is predicted to have DNA-binding transcription factor activity, RNA polymerase II-specific	Y55F3AM.7	JA	WT	WT
	egrh-1			C27C12.2	JA	WT	WT
	rib-1	EXT1	Exhibits enzyme binding activity	F12F6.3	JA	WT	WT
	rib-2	EXT2	Exhibits enzyme binding activity and heparan sulfate N-acetylglucosaminyltransferase activity	K01G5.6	MV	WT	WT
	fcd-2	FANCD2	Is predicted to have DNA polymerase binding activity	Y41E3.9	MV	WT	WT
	fum-1	FH	Probable fumarate hydratase. Is predicted to have fumarate hydratase activity	H14A12.2a	MV	WT	WT
	flcn-1	FLCL	Folliculin C domain-containing protein. Is predicted to contribute to GTPase activator activity.	F22D3.2	JA	WT	WT
	cdc-73	HRPT2	Cell division cycle protein 73. Is predicted to have RNA polymerase II complex binding activity	F35F11.1	MV	WT	WT
	sma-4	MADH4	Dwarfin sma-4;MH2 domain-containing protein. Is predicted to have DNA binding activity and metal ion binding activity	R12B2.1	MV	Emb	Emb
	mlh-1	MLH1	DNA mismatch repair protein. Is predicted to have ATPase activity	T28A8.7	JA	WT	WT
	msh-2	MSH2	DNA mismatch repair protein. Is predicted to contribute to DNA binding activity and MutLα complex binding activity	H26D21.2	MV	WT	WT
	msh-6	MSH6	DNA mismatch repair protein. Is predicted to contribute to DNA binding activity and MutLα complex binding activity	Y47G6A.11	MV	WT	WT
	pms-2	PMS1, PMS2	PMS (Post Meiotic Segregation) family. Is predicted to have ATPase activity	H12C20.2a	MV	WT	WT
	kin-2	PRKAR1A, PRKAR1B	cAMP-dependent protein kinase regulatory subunit. Is predicted to have 3',5'-cyclic-GMP phosphodiesterase activity and cAMP-dependent protein kinase regulator activity	R07E4.6	JA	Dpy, Bli, Egl, Ste	Dpy, Bli, Egl, Ste
	daf-18	PTEN	Phosphatidylinositol 3,4,5-trisphosphate 3-phosphatase and dual-specificity protein phosphatase. Exhibits protein tyrosine phosphatase activity	T07A9.6	MV	WT	WT
	lin-35	RB1, RB2	Exhibits protein C-terminus binding activity	C32F10.2	JA	WT	WT
	sbds-1	SBDS	Ribosome maturation protein	W06E11.4	MV	WT	WT
	sdhb-1	SDHB	Succinate dehydrogenase [ubiquinone] iron-sulfur subunit. Is predicted to have iron-sulfur cluster binding activity and ubiquinone binding activity	F42A8.2	MV	Emb	Emb
	mev-1	SDHC	Succinate dehydrogenase cytochrome b560 subunit. Is predicted to have electron transfer activity; heme binding activity; and succinate dehydrogenase (ubiquinone) activity.	T07C4.7	MV	Emb	Emb
	cey-1	SDHD	CSD1 domain-containing protein Is predicted to have nucleic acid binding activity.	F33A8.5	MV	WT	WT
	snfc-5	SMARCB1	SNF chromatin remodeling Complex component. bfamily b, member 1). Is predicted to have transcription coactivator activity	R07E5.3	MV	Ste, Pva	Ste, Pva
	smo-1	SUMO1	Small ubiquitin-related modifier	K12C11.2	MV	Rbs, Emb	Rbs, Emb
	fshr-1	FSHR, LHCGR	Is predicted to have G protein-coupled peptide receptor activity	C50H2.1	JA	WT	WT
	wrn-1	WRN	Exhibits 3'-5' DNA helicase activity.	F18C5.2	MV	WT	WT
	xpa-1	XPA	XPAC domain-containing protein. Is predicted to have damaged DNA binding activity	K07G5.2	MV	WT	WT
	xpc-1	XPC	Is predicted to have damaged DNA binding activity and single-stranded DNA binding activity	Y76B12C.2	JA	WT	WT
	paxt-1	NKRF	Partner of xrn-2 protein 1	R05D11.6	MV	WT	WT
Putative BAP1 interactors	zip-11	BATF3	BZIP domain-containing protein. Is predicted to have RNA polymerase II proximal promoter sequence-specific DNA binding activity	W08E12.1	MV	WT	WT
	fos-1	FOSL1, FOSL2	Exhibits several functions, including enzyme binding ctivity; identical protein binding activity; and transcription factor binding activity	F29G9.4	MV	Ste, Pva	Ste, Pva
	brd-1	BARD1	BRCA1-associated RING domain protein 1. Exhibits ubiquitin protein ligase activity	K04C2.4	MV	WT	WT
	T16G1.9	EIF3K	ANK_REP_REGION domain-containing protein	T16G1.9	MV	WT	WT
	hat-1	HAT1	Hat1-N domain-containing protein. Is predicted to have H4 histone acetyltransferase activity and histone binding activity.	M03C11.4	JA	WT	WT
	hcf-1	HCF1	Exhibits transcription factor binding activity	C46A5.9	JA	WT	WT
	itr-1	IP3R1	Inositol 1,4,5-trisphosphate receptor	F33D4.2	JA	Ste	Ste
	amx-1	KDM1B	Amine oxidase family member 1. Exhibits histone demethylase activity (H3-dimethyl-K4 specific)	R13G10.2	JA	WT	WT
