# Supplementary material for: BAP1 Malignant Pleural Mesothelioma Mutations in Caenorhabditis elegans Reveal Synthetic Lethality between ubh-4/BAP1 and the Proteasome Subunit rpn-9/PSMD13
Source: Cells. 2023 Mar 18;12(6):929. doi: 10.3390/cells12060929 (PMC10047281; doi:10.3390/cells12060929)
Supplement: Supplementary file 1 [file cells-12-00929-s001.zip › Martinez-fernandez_Cells_ Supp files/Martínez-Fernandez et al Supp File S2.xlsx]

## Sheet: Strains
Strain	Genotype	Reference
CER323	ubh-4(cer27) II	This study
CER250	ubh-4(cer25[F73V]) II	This study
CER344	ubh-4(cer32)[A87D] II	This study
CER378	ubh-4(cer67[UBH-4::EGFP 1-3])II	This study
CER395	ubh-4(cer68[UBH-4::EGFP])II	This study
CER522	ubh-4 (cer140); rpn-9(gk401)/mIn1 [mIs14 dpy-10(e128)] II	This study
CER535	ubh-4(cer150) II	This study
CER606	ubh-4 (cer195[F73V]); rpn-9(gk401)/mIn1 [mIs14 dpy-10(e128)] II	This study
CER610	ubh-4 (cer198[A787D]); rpn-9(gk401)/mIn1 [mIs14 dpy-10(e128)] II	This study
CER620	ubh-4(cer68[ubh-4::EGFP]); rpn-9(cer203[rpn-9::wrmScarlet]) II	This study
VC984	rpn-9(gk401)/mIn1 [mIs14 dpy-10(e128)] II	CGC

## Sheet: Primers for genotyping
Gene	Allele		Primer Fwd	Primer Rev
ubh-4	cer27 cer140		gCACAATAAATCTCTTTTCGG	caaaaacaatcaagaaccc
	cer150
	cer25	WT	CCTAGTGACAAGCAAAACATCTT	GCAGTTTCTGTTTGCGGTTTGG
		Mut	CCGTCGGATAAGCAGAATATCGTC
	cer32	WT	CGTCACAATTATACTCCG	GTTCTCCATCATCTCCTGC
		Mut		CATCAGCAGGTTGATAAGAT
	cer67, cer68		CGTCACAATTATACTCCG	caaaaacaatcaagaaccc
rpn-9	gk401		gctgtgttgccagctggcgg	cCAATTCTCCGAAGTTGTGCACG
L4440*			GTTTTCCCAGTCACGACGTT*	TGGATAACCGTATTACCGCC*
Lowercase letters indicate nucleotides from UTRs or introns and uppercase letters nucleotides from exons * Primers used to verify RNAi clone insert size in the L4440 plasmid.
